# Supplementary material for: Quantitative N-Glycan Profiling of Therapeutic Monoclonal Antibodies Performed by Middle-Up Level HILIC-HRMS Analysis
Source: Pharmaceutics. 2021 Oct 20;13(11):1744. doi: 10.3390/pharmaceutics13111744 (PMC8617915; doi:10.3390/pharmaceutics13111744)
Supplement: Supplementary file 1 [file pharmaceutics-13-01744-s001.zip]

Archive with 1 entries (1 files):
- pharmaceutics-1391064-supplementary.pdf
